# Supplementary material for: Malleability and Physicochemical Properties of Industrial Sheet Margarine with Shea Olein after Interesterification
Source: Foods. 2022 Nov 11;11(22):3592. doi: 10.3390/foods11223592 (PMC9689388; doi:10.3390/foods11223592)
Supplement: Supplementary file 1 [file foods-11-03592-s001.zip]

Archive with 1 entries (1 files):
- foods-1968303-supplementary.pdf
